# Supplementary material for: Ultrasonic Film Rehydration Synthesis of Mixed Polylactide Micelles for Enzyme-Resistant Drug Delivery Nanovehicles
Source: Polymers (Basel). 2022 Sep 25;14(19):4013. doi: 10.3390/polym14194013 (PMC9571646; doi:10.3390/polym14194013)
Supplement: Supplementary file 1 [file polymers-14-04013-s001.zip]

Archive with 1 entries (1 files):
- polymers-1912978-supplementary.pdf
